# Supplementary material for: Cytokine Gene Expression and Treatment Impact on MRI Outcomes in Jordanian Patients with Multiple Sclerosis
Source: Life (Basel). 2025 May 26;15(6):859. doi: 10.3390/life15060859 (PMC12193738; doi:10.3390/life15060859)
Supplement: Supplementary file 1 [file life-15-00859-s001.zip]

Archive with 1 entries (1 files):
- life-3613418-supplementary.pdf
